# Supplementary material for: Embryonic Valproate Exposure Alters Mesencephalic Dopaminergic Neurons Distribution and Septal Dopaminergic Gene Expression in Domestic Chicks
Source: Front Integr Neurosci. 2022 Mar 16;16:804881. doi: 10.3389/fnint.2022.804881 (PMC8966611; doi:10.3389/fnint.2022.804881)
Supplement: Supplementary file 1 [file Data_Sheet_1.xlsx]

## Sheet: TH_positive cells
Table1: TH positive cell count data
treatment	group	subject	section	density
CTRL	SN	60C6	1	2.625
CTRL	SN	60C6	2	3.875
CTRL	SN	60C6	3	4.625
CTRL	SN	60C6	4	7.125
CTRL	SN	60C6	5	10.5
CTRL	SN	60C6	6	6
CTRL	SN	60C6	7	4.14286
CTRL	SN	60C6	8	0.75
CTRL	SN	60C4	1	3.375
CTRL	SN	60C4	2	5
CTRL	SN	60C4	3	11.75
CTRL	SN	60C4	4	12
CTRL	SN	60C4	5	8.125
CTRL	SN	60C4	6	5.25
CTRL	SN	60C4	7	0.5
CTRL	SN	60C4	8	0.5
CTRL	SN	60C2	1	3.375
CTRL	SN	60C2	2	4.25
CTRL	SN	60C2	3	14.125
CTRL	SN	60C2	4	10
CTRL	SN	60C2	5	9.375
CTRL	SN	60C2	6	4.875
CTRL	SN	60C2	7	1.125
CTRL	SN	60C2	8	0.5
VPA	SN	60V8	1	0.875
VPA	SN	60V8	2	2.5
VPA	SN	60V8	3	3.625
VPA	SN	60V8	4	8.75
VPA	SN	60V8	5	12
VPA	SN	60V8	6	11.375
VPA	SN	60V8	7	8.75
VPA	SN	60V8	8	8.125
VPA	SN	60V5	1	0.75
VPA	SN	60V5	2	3
VPA	SN	60V5	3	2.875
VPA	SN	60V5	4	5.25
VPA	SN	60V5	5	5.5
VPA	SN	60V5	6	7.625
VPA	SN	60V5	7	9.125
VPA	SN	60V5	8	6.625
VPA	SN	60V3	1	0.75
VPA	SN	60V3	2	0.75
VPA	SN	60V3	3	4
VPA	SN	60V3	4	5.125
VPA	SN	60V3	5	6.875
VPA	SN	60V3	6	9.375
VPA	SN	60V3	7	6
VPA	SN	60V3	8	4.14286
CTRL	VTA	60C6	1	3.5
CTRL	VTA	60C6	2	4.75
CTRL	VTA	60C6	3	7
CTRL	VTA	60C6	4	9
CTRL	VTA	60C6	5	18.5
CTRL	VTA	60C6	6	11.5
CTRL	VTA	60C6	7	10.25
CTRL	VTA	60C6	8	0.25
CTRL	VTA	60C4	1	10.5
CTRL	VTA	60C4	2	10.5
CTRL	VTA	60C4	3	28
CTRL	VTA	60C4	4	12.75
CTRL	VTA	60C4	5	14.25
CTRL	VTA	60C4	6	12.5
CTRL	VTA	60C4	7	10.75
CTRL	VTA	60C4	8	0.75
CTRL	VTA	60C2	1	5.75
CTRL	VTA	60C2	2	17
CTRL	VTA	60C2	3	12.75
CTRL	VTA	60C2	4	8.25
CTRL	VTA	60C2	5	7
CTRL	VTA	60C2	6	6.25
CTRL	VTA	60C2	7	0.75
CTRL	VTA	60C2	8	0.75
VPA	VTA	60V8	1	0.75
VPA	VTA	60V8	2	7
VPA	VTA	60V8	3	10.5
VPA	VTA	60V8	4	14.5
VPA	VTA	60V8	5	15
VPA	VTA	60V8	6	11.75
VPA	VTA	60V8	7	8.25
VPA	VTA	60V8	8	9.75
VPA	VTA	60V5	1	0
VPA	VTA	60V5	2	10
VPA	VTA	60V5	3	8.25
VPA	VTA	60V5	4	14.25
VPA	VTA	60V5	5	15.25
VPA	VTA	60V5	6	7.25
VPA	VTA	60V5	7	7.75
VPA	VTA	60V5	8	7.25
VPA	VTA	60V3	1	0.75
VPA	VTA	60V3	2	0.75
VPA	VTA	60V3	3	11
VPA	VTA	60V3	4	10.25
VPA	VTA	60V3	5	28.75
VPA	VTA	60V3	6	8.5
VPA	VTA	60V3	7	8
VPA	VTA	60V3	8	6

## Sheet: Gene_expression_mesencephalon
Table 2: gene expression data in the mesencephalon
Subject	experiment	group	treatment	gene	dCt
111C11	111	SN	CTRL	DRD1	-3.82463
111C12	111	SN	CTRL	DRD1	-3.5401
111C15	111	SN	CTRL	DRD1	-3.65446
143C7	143	SN	CTRL	DRD1	-3.05551
143C6	143	SN	CTRL	DRD1	-3.65437
111C11	111	VTA	CTRL	DRD1	-3.39778
111C12	111	VTA	CTRL	DRD1	-3.58963
111C14	111	VTA	CTRL	DRD1	-4.03718
111C15	111	VTA	CTRL	DRD1	-4.5385
143C7	143	VTA	CTRL	DRD1	-3.11742
143C6	143	VTA	CTRL	DRD1	-3.85889
111V3	111	SN	VPA	DRD1	-3.23348
111V4	111	SN	VPA	DRD1	-3.58643
111V5	111	SN	VPA	DRD1	-3.49308
111V6	111	SN	VPA	DRD1	-3.56667
143V6	143	SN	VPA	DRD1	-3.27177
143V8	143	SN	VPA	DRD1	-3.42662
111V3	111	VTA	VPA	DRD1	-3.98643
111V4	111	VTA	VPA	DRD1	-3.82391
111V5	111	VTA	VPA	DRD1	-4.10359
111V6	111	VTA	VPA	DRD1	-4.0803
143V6	143	VTA	VPA	DRD1	-3.61934
143V8	143	VTA	VPA	DRD1	-3.46711
111C11	111	SN	CTRL	TH	4.76577
111C12	111	SN	CTRL	TH	4.22878
111C15	111	SN	CTRL	TH	4.14105
143C7	143	SN	CTRL	TH	3.0984
143C6	143	SN	CTRL	TH	2.97994
111C11	111	VTA	CTRL	TH	2.26598
111C12	111	VTA	CTRL	TH	1.71865
111C15	111	VTA	CTRL	TH	3.24983
143C7	143	VTA	CTRL	TH	2.88439
143C6	143	VTA	CTRL	TH	0.0410938
111V3	111	SN	VPA	TH	2.64798
111V4	111	SN	VPA	TH	4.46219
111V5	111	SN	VPA	TH	4.47392
111V6	111	SN	VPA	TH	3.96609
143V6	143	SN	VPA	TH	2.14183
143V8	143	SN	VPA	TH	2.83787
111V3	111	VTA	VPA	TH	1.00326
111V4	111	VTA	VPA	TH	3.37851
111V5	111	VTA	VPA	TH	2.34599
111V6	111	VTA	VPA	TH	1.80783
143V6	143	VTA	VPA	TH	1.8543
143V8	143	VTA	VPA	TH	2.56151
111C11	111	SN	CTRL	DRD2	0.516453
111C12	111	SN	CTRL	DRD2	-0.0554444
111C15	111	SN	CTRL	DRD2	-0.0917756
143C7	143	SN	CTRL	DRD2	-0.709493
143C6	143	SN	CTRL	DRD2	-0.647812
111C11	111	VTA	CTRL	DRD2	-1.02916
111C12	111	VTA	CTRL	DRD2	-1.63545
111C14	111	VTA	CTRL	DRD2	-1.04587
111C15	111	VTA	CTRL	DRD2	-2.58674
143C7	143	VTA	CTRL	DRD2	-0.817033
143C6	143	VTA	CTRL	DRD2	-2.23126
111V3	111	SN	VPA	DRD2	-1.27199
111V4	111	SN	VPA	DRD2	0.368099
111V5	111	SN	VPA	DRD2	0.414288
111V6	111	SN	VPA	DRD2	0.0474372
143V6	143	SN	VPA	DRD2	-1.12881
143V8	143	SN	VPA	DRD2	-1.35018
111V3	111	VTA	VPA	DRD2	-2.60285
111V4	111	VTA	VPA	DRD2	-0.570424
111V5	111	VTA	VPA	DRD2	-1.49441
111V6	111	VTA	VPA	DRD2	-1.34026
143V6	143	VTA	VPA	DRD2	-1.57738
143V8	143	VTA	VPA	DRD2	-1.23404
111C11	111	SN	CTRL	TPH2	0.462199
111C12	111	SN	CTRL	TPH2	-0.797865
111C15	111	SN	CTRL	TPH2	0.622586
143C7	143	SN	CTRL	TPH2	-2.42855
143C6	143	SN	CTRL	TPH2	-1.95848
111C11	111	VTA	CTRL	TPH2	3.40577
111C12	111	VTA	CTRL	TPH2	2.75588
111C15	111	VTA	CTRL	TPH2	3.83621
143C7	143	VTA	CTRL	TPH2	2.75404
143C6	143	VTA	CTRL	TPH2	3.73819
111V3	111	SN	VPA	TPH2	1.94521
111V4	111	SN	VPA	TPH2	-0.106719
111V5	111	SN	VPA	TPH2	0.665767
111V6	111	SN	VPA	TPH2	0.790445
143V6	143	SN	VPA	TPH2	-0.152243
143V8	143	SN	VPA	TPH2	-4.91946
111V3	111	VTA	VPA	TPH2	3.04198
111V4	111	VTA	VPA	TPH2	4.59143
111V5	111	VTA	VPA	TPH2	2.64927
111V6	111	VTA	VPA	TPH2	4.33117
143V6	143	VTA	VPA	TPH2	1.83682
143V8	143	VTA	VPA	TPH2	3.05797
111C11	111	SN	CTRL	EN1	1.56781
111C12	111	SN	CTRL	EN1	1.06802
111C15	111	SN	CTRL	EN1	1.49791
143C7	143	SN	CTRL	EN1	0.32085
143C6	143	SN	CTRL	EN1	0.738781
111C11	111	VTA	CTRL	EN1	-0.105052
111C12	111	VTA	CTRL	EN1	-0.60758
111C15	111	VTA	CTRL	EN1	1.19266
143C7	143	VTA	CTRL	EN1	0.520621
143C6	143	VTA	CTRL	EN1	0.199083
111V3	111	SN	VPA	EN1	0.199444
111V4	111	SN	VPA	EN1	1.64535
111V6	111	SN	VPA	EN1	1.56036
143V6	143	SN	VPA	EN1	-0.524022
143V8	143	SN	VPA	EN1	-0.494345
111V3	111	VTA	VPA	EN1	-0.456743
111V4	111	VTA	VPA	EN1	1.28362
111V6	111	VTA	VPA	EN1	1.00068
143V6	143	VTA	VPA	EN1	-0.30361
143V8	143	VTA	VPA	EN1	0.501054
111C11	111	SN	CTRL	GABRA1	4.16028
111C12	111	SN	CTRL	GABRA1	3.93531
111C15	111	SN	CTRL	GABRA1	3.77304
143C7	143	SN	CTRL	GABRA1	3.21711
111C11	111	VTA	CTRL	GABRA1	2.92752
111C12	111	VTA	CTRL	GABRA1	3.45312
111C15	111	VTA	CTRL	GABRA1	2.86604
143C7	143	VTA	CTRL	GABRA1	2.67658
111V3	111	SN	VPA	GABRA1	3.28791
111V4	111	SN	VPA	GABRA1	4.11849
111V5	111	SN	VPA	GABRA1	3.81664
111V6	111	SN	VPA	GABRA1	3.82567
143V6	143	SN	VPA	GABRA1	2.80937
111V3	111	VTA	VPA	GABRA1	2.48052
111V4	111	VTA	VPA	GABRA1	3.08215
111V5	111	VTA	VPA	GABRA1	2.88943
111V6	111	VTA	VPA	GABRA1	2.96305
143V6	143	VTA	VPA	GABRA1	2.10417
111C11	111	SN	CTRL	GABBR2	0.0267773
111C12	111	SN	CTRL	GABBR2	-0.231322
111C15	111	SN	CTRL	GABBR2	0.375586
143C7	143	SN	CTRL	GABBR2	-0.194701
111C11	111	VTA	CTRL	GABBR2	-0.167561
111C12	111	VTA	CTRL	GABBR2	-0.177126
111C15	111	VTA	CTRL	GABBR2	-0.0952096
143C7	143	VTA	CTRL	GABBR2	-0.169066
111V3	111	SN	VPA	GABBR2	-0.202682
111V4	111	SN	VPA	GABBR2	0.0103429
111V5	111	SN	VPA	GABBR2	0.387532
111V6	111	SN	VPA	GABBR2	0.342759
143V6	143	SN	VPA	GABBR2	-0.473216
111V3	111	VTA	VPA	GABBR2	-0.441631
111V4	111	VTA	VPA	GABBR2	-0.133264
111V5	111	VTA	VPA	GABBR2	-0.314819
111V6	111	VTA	VPA	GABBR2	-0.38235
143V6	143	VTA	VPA	GABBR2	-0.836044
111C11	111	SN	CTRL	GAD1	3.96327
111C12	111	SN	CTRL	GAD1	4.31534
111C15	111	SN	CTRL	GAD1	4.12475
143C7	143	SN	CTRL	GAD1	3.87654
111C11	111	VTA	CTRL	GAD1	3.48267
111C12	111	VTA	CTRL	GAD1	3.45834
111C15	111	VTA	CTRL	GAD1	3.19332
143C7	143	VTA	CTRL	GAD1	2.64621
111V3	111	SN	VPA	GAD1	3.48946
111V4	111	SN	VPA	GAD1	4.13777
111V5	111	SN	VPA	GAD1	4.12172
111V6	111	SN	VPA	GAD1	4.18892
143V6	143	SN	VPA	GAD1	3.51301
111V3	111	VTA	VPA	GAD1	2.45052
111V4	111	VTA	VPA	GAD1	2.99662
111V5	111	VTA	VPA	GAD1	2.73368
111V6	111	VTA	VPA	GAD1	2.92933
143V6	143	VTA	VPA	GAD1	1.7479
111C11	111	SN	CTRL	HTR2A	-4.5332
111C12	111	SN	CTRL	HTR2A	-4.24324
111C15	111	SN	CTRL	HTR2A	-4.9846
143C7	143	SN	CTRL	HTR2A	-3.81038
111C11	111	VTA	CTRL	HTR2A	-3.8722
111C12	111	VTA	CTRL	HTR2A	-4.49773
111C15	111	VTA	CTRL	HTR2A	-5.55123
143C7	143	VTA	CTRL	HTR2A	-3.55855
111V3	111	SN	VPA	HTR2A	-3.86652
111V4	111	SN	VPA	HTR2A	-4.91046
111V5	111	SN	VPA	HTR2A	-3.94679
111V6	111	SN	VPA	HTR2A	-5.33606
143V6	143	SN	VPA	HTR2A	-4.78521
111V3	111	VTA	VPA	HTR2A	-4.36132
111V4	111	VTA	VPA	HTR2A	-3.9339
111V5	111	VTA	VPA	HTR2A	-4.27387
111V6	111	VTA	VPA	HTR2A	-4.68503
143V6	143	VTA	VPA	HTR2A	-4.03194
143C6	143	VTA	CTRL	GABRA1	2.87923
143V8	143	VTA	VPA	GABRA1	2.91797
143C6	143	SN	CTRL	GABRA1	3.16096
143V8	143	SN	VPA	GABRA1	2.96668
143C6	143	VTA	CTRL	GABBR2	-0.766734
143V8	143	VTA	VPA	GABBR2	-0.278072
143C6	143	SN	CTRL	GABBR2	-0.568745
143V8	143	SN	VPA	GABBR2	-0.315459
143C6	143	VTA	CTRL	GAD1	2.56017
143V8	143	VTA	VPA	GAD1	2.54418
143C6	143	SN	CTRL	GAD1	3.69021
143V8	143	SN	VPA	GAD1	3.61718
143C6	143	VTA	CTRL	HTR2A	-3.92586
143V8	143	VTA	VPA	HTR2A	-3.4097
143C6	143	SN	CTRL	HTR2A	-5.07632
143V8	143	SN	VPA	HTR2A	-4.04749

## Sheet: Gene_expression_septum
Table 3: gene expression data in the septum
Subject	experiment	treatment	gene	dCt
60C9	60	CTRL	DRD1	0.31
60C11	60	CTRL	DRD1	0.12
34C1	34	CTRL	DRD1	0
34C2	34	CTRL	DRD1	-0.96
60V10	60	VPA	DRD1	-1.22
60V12	60	VPA	DRD1	-0.61
34V10	34	VPA	DRD1	-1.13
34V11	34	VPA	DRD1	-1.05
34C1	34	CTRL	DRD2	-1.24
34C2	34	CTRL	DRD2	-1.15
60C9	60	CTRL	DRD2	-5.69
60C11	60	CTRL	DRD2	-4.98
34V10	34	VPA	DRD2	-2.03
34V11	34	VPA	DRD2	-1.81
60V10	60	VPA	DRD2	-4.71
60V12	60	VPA	DRD2	-4.91
34C1	34	CTRL	PPP1R1B	-0.17
34C2	34	CTRL	PPP1R1B	-4.11
60C9	60	CTRL	PPP1R1B	-2.65
60C11	60	CTRL	PPP1R1B	-2.67
34V10	34	VPA	PPP1R1B	-4.2
34V11	34	VPA	PPP1R1B	-4.4
60V10	60	VPA	PPP1R1B	-6.54
60V12	60	VPA	PPP1R1B	-6.59
34C1	34	CTRL	5HTR1A	-1.21
34C2	34	CTRL	5HTR1A	-1.31
60C9	60	CTRL	5HTR1A	-3.94
60C11	60	CTRL	5HTR1A	-3.55
34V10	34	VPA	5HTR1A	-1.26
34V11	34	VPA	5HTR1A	-1.35
60V10	60	VPA	5HTR1A	-4.69
60V12	60	VPA	5HTR1A	-4.51
34C1	34	CTRL	5HTR2A	-1.31
34C2	34	CTRL	5HTR2A	-1.47
60C9	60	CTRL	5HTR2A	-5.43
60C11	60	CTRL	5HTR2A	-5.46
34V10	34	VPA	5HTR2A	-1.12
34V11	34	VPA	5HTR2A	-1.65
60V10	60	VPA	5HTR2A	-4.39
60V12	60	VPA	5HTR2A	-4.63
34C1	34	CTRL	SLC6A4	-1.58
34C2	34	CTRL	SLC6A4	-0.02
60C9	60	CTRL	SLC6A4	-1.97
60C11	60	CTRL	SLC6A4	-3.34
34V10	34	VPA	SLC6A4	-0.33
34V11	34	VPA	SLC6A4	-0.43
60V10	60	VPA	SLC6A4	0.19
60V12	60	VPA	SLC6A4	-0.47
34C1	34	CTRL	OXTR	-7.99
34C2	34	CTRL	OXTR	-8.19
60C9	60	CTRL	OXTR	-9.27
60C11	60	CTRL	OXTR	-9.93
34V10	34	VPA	OXTR	-8.91
34V11	34	VPA	OXTR	-8.23
60V10	60	VPA	OXTR	-10.28
60V12	60	VPA	OXTR	-10.05
34C1	34	CTRL	GRIN2A	0.97
34C2	34	CTRL	GRIN2A	0.86
60C9	60	CTRL	GRIN2A	3.67
60C11	60	CTRL	GRIN2A	4.32
34V10	34	VPA	GRIN2A	0.74
34V11	34	VPA	GRIN2A	0.68
60V10	60	VPA	GRIN2A	1.44
60V12	60	VPA	GRIN2A	0.97
34C1	34	CTRL	GRIN2B	4.42
34C2	34	CTRL	GRIN2B	4.44
60C9	60	CTRL	GRIN2B	5.29
60C11	60	CTRL	GRIN2B	5.55
34V10	34	VPA	GRIN2B	4.28
34V11	34	VPA	GRIN2B	4.26
60V10	60	VPA	GRIN2B	4.24
60V12	60	VPA	GRIN2B	3.9
34C1	34	CTRL	CREB1	1.76
34C2	34	CTRL	CREB1	1.66
60C9	60	CTRL	CREB1	1.62
60C11	60	CTRL	CREB1	1.96
34V10	34	VPA	CREB1	1.54
34V11	34	VPA	CREB1	1.54
60V10	60	VPA	CREB1	1.31
60V12	60	VPA	CREB1	1.4
150C1	150	CTRL	DRD1	-0.48
150C2	150	CTRL	DRD1	-0.69
150C3	150	CTRL	DRD1	-0.54
150C4	150	CTRL	DRD1	-1
150V1	150	VPA	DRD1	-1.02
150V2	150	VPA	DRD1	-0.9
150V3	150	VPA	DRD1	-1.08
150V4	150	VPA	DRD1	-1.35
150C1	150	CTRL	DRD2	-1.6
150C2	150	CTRL	DRD2	-1.59
150C3	150	CTRL	DRD2	-1.6
150C4	150	CTRL	DRD2	-2.35
150V1	150	VPA	DRD2	-2.19
150V2	150	VPA	DRD2	-2.21
150V3	150	VPA	DRD2	-2.64
150V4	150	VPA	DRD2	-3.31
150C1	150	CTRL	PPP1R1B	-1.89
150C2	150	CTRL	PPP1R1B	-2.14
150C3	150	CTRL	PPP1R1B	-1.17
150C4	150	CTRL	PPP1R1B	-1.77
150V1	150	VPA	PPP1R1B	-3.04
150V2	150	VPA	PPP1R1B	-3.16
150V3	150	VPA	PPP1R1B	-1.93
150V4	150	VPA	PPP1R1B	-1.35
150C1	150	CTRL	SLC6A4	-1.55
150C2	150	CTRL	SLC6A4	-1.18
150C3	150	CTRL	SLC6A4	-1.22
150C4	150	CTRL	SLC6A4	-0.25
150V1	150	VPA	SLC6A4	-1.34
150V2	150	VPA	SLC6A4	-2.24
150V3	150	VPA	SLC6A4	-0.74
150V4	150	VPA	SLC6A4	-0.02
150C1	150	CTRL	GRIN2A	0.64
150C2	150	CTRL	GRIN2A	-0.15
150C3	150	CTRL	GRIN2A	0.21
150C4	150	CTRL	GRIN2A	0.58
150V1	150	VPA	GRIN2A	0.02
150V2	150	VPA	GRIN2A	-0.45
150V3	150	VPA	GRIN2A	-0.06
150V4	150	VPA	GRIN2A	0.27
150C1	150	CTRL	GRIN2B	3.6
150C2	150	CTRL	GRIN2B	3.29
150C3	150	CTRL	GRIN2B	3.5
150C4	150	CTRL	GRIN2B	3.11
150V1	150	VPA	GRIN2B	3.22
150V2	150	VPA	GRIN2B	3.36
150V3	150	VPA	GRIN2B	3.12
150V4	150	VPA	GRIN2B	2.84
150C1	150	CTRL	CREB1	1.35
150C2	150	CTRL	CREB1	1.27
150C3	150	CTRL	CREB1	1.34
150C4	150	CTRL	CREB1	1.28
150V1	150	VPA	CREB1	1.29
150V2	150	VPA	CREB1	1.04
150V3	150	VPA	CREB1	1.37
150V4	150	VPA	CREB1	1.04
150C1	150	CTRL	OXTR	-12.52
150C2	150	CTRL	OXTR	-12.86
150C3	150	CTRL	OXTR	-13.38
150C4	150	CTRL	OXTR	-11.65
150V1	150	VPA	OXTR	-12.11
150V2	150	VPA	OXTR	-12.25
150V3	150	VPA	OXTR	-11.52
150V4	150	VPA	OXTR	-11.4
150C1	150	CTRL	5HTR1A	-1.57
150C2	150	CTRL	5HTR1A	-1.83
150C3	150	CTRL	5HTR1A	-2.09
150C4	150	CTRL	5HTR1A	-2.41
150V1	150	VPA	5HTR1A	-2.13
150V2	150	VPA	5HTR1A	-2.26
150V3	150	VPA	5HTR1A	-2.46
150V4	150	VPA	5HTR1A	-2.83
150C1	150	CTRL	5HTR2A	-1.7
150C2	150	CTRL	5HTR2A	-1.22
150C3	150	CTRL	5HTR2A	-1.91
150C4	150	CTRL	5HTR2A	-2.05
150V1	150	VPA	5HTR2A	-1.46
150V2	150	VPA	5HTR2A	-1.26
150V3	150	VPA	5HTR2A	-1.93
150V4	150	VPA	5HTR2A	-2.26
